# Supplementary material for: ELTD1 Activation Induces an Endothelial-EMT Transition to a Myofibroblast Phenotype
Source: Int J Mol Sci. 2021 Oct 19;22(20):11293. doi: 10.3390/ijms222011293 (PMC8539764; doi:10.3390/ijms222011293)
Supplement: Supplementary file 1 [file ijms-22-11293-s001.zip]

Archive with 1 entries (1 files):
- ijms-1373613-supplementary.pdf
